# Supplementary material for: Molecular Variations in Glycoprotein B of Asian Human Cytomegalovirus: Potential Impact on Virus Entry and Immune Evasion in Ocular Diseases
Source: J Med Virol. 2026 Jan 7;98(1):e70786. doi: 10.1002/jmv.70786 (PMC12778896; doi:10.1002/jmv.70786)
Supplement: Supplementary file 2 — Supplementary Tables 251205. [file JMV-98-e70786-s001.xlsx]

## Sheet: Table S1
		UL55 Peptide of intrest from Dhanwani et.al JOV:2021
Peptide ID	Peptide Sequence	Length	Represented	HLA DRB Allele	Binding Prediction (%Rank)	HLA DP Allele	Binding Prediction (%Rank)	HLA DQ Allele	Binding Prediction (%Rank)	Table and Number
gB212-226	QLMPDDYSNTHSTRY	15	gB1, gB2	DRB1 07:01	1,18					Table 1-Peptide 72
gB212-226	QLMLDDYSNTHSTRY	15	gB3	DRB1 07:01	2,29					Table 1-Peptide 72
gB483-497	QLQFTYDTLRGYINR	15	gB1, gB2	DRB1_0101 DRB1_0103 DRB1_0305 DRB1_1001 DRB3_0101	4.09 3.66 3.08 1.62 2.79	HLA-DPA10103-DPB12301 HLA-DPA10103-DPB10401 HLA-DPA10103-DPB10402	2.21 2.21 2.96			Table 1-Peptide 76
gB483-497	QLQFTYDTLRSYINR	15	gB3	DRB1_0101 DRB1_0305 DRB1_1001 DRB3_0101	8.25 2.94 1.43 2.77	HLA-DPA10103-DPB12301 HLA-DPA10103-DPB10401 HLA-DPA10103-DPB10402	1.45 1.45 1.72			Table 1-Peptide 76
gB491-505	LRGYINRALAQIAEA	15	gB1, gB2	DRB1_0101 DRB1_0102 DRB1_0103 DRB1_0901 DRB1_1001	2.16 0.68 1.55 2.31 2.92	HLA-DPA10103-DPB10201 HLA-DPA10103-DPB10301 HLA-DPA10103-DPB1200	2.32 3.77 4.15	HLA-DQA10103-DQB10603 HLA-DQA10505-DQB10301 HLA-DQA10102-DQB10501 HLA-DQA10102-DQB10602 HLA-DQA10201-DQB10201 HLA-DQA10201-DQB10202 HLA-DQA10401-DQB10301 HLA-DQA10501-DQB10201 HLA-DQA10501-DQB10301	2.03 0.13 1.94 0.64 1.48 1.48 0.21 0.92 0.13	Table 1-Peptide 77
gB491-505	LRSYINRALAQIAEA	15	gB3	DRB1_0101 DRB1_0102 DRB1_0103 DRB1_0901 DRB1_1001	2.50 0.86 1.89 2.71 3.43	HLA-DPA10103-DPB10201 HLA-DPA10103-DPB10301 HLA-DPA10103-DPB1200	2.45 3.93 4.21	HLA-DQA10103-DQB10603 HLA-DQA10505-DQB10301 HLA-DQA10102-DQB10501 HLA-DQA10102-DQB10602 HLA-DQA10201-DQB10201 HLA-DQA10201-DQB10202 HLA-DQA10401-DQB10301 HLA-DQA10501-DQB10201 HLA-DQA10501-DQB10301	2.55 0.17 2.70 0.75 1.87 1.87 0.29 1.21 0.17	Table 1-Peptide 77
gB518-532	KELSKINPSAILSAI	15	gB1, gB3 European Ancestry					HLA-DQA10102-DQB10602	1.76	Table 1-Peptide 78
gB518-532	RELSKINPSAILSAI	15	gB1, gB3 Asian					HLA-DQA10102-DQB10602	1.67	Table 1-Peptide 78
gB190–204	SRVIAGTVFVAYHRD	15	gB1, gB3	DRB5_0202	NA	HLA-DPA10103-DPB12301 HLA-DPA10103-DPB10201 HLA-DPA10103-DPB10401 HLA-DPA10103-DPB10402	0.18 0.63 0.18 0.24	HLA-DQA10505-DQB10301 HLA-DQA10401-DQB10301 HLA-DQA10501-DQB10301	1.22 1.60 1.22	Table 2-Peptide 2
gB190–204	SRVIGGTVFVAYHRD	15	gB2	DRB5_0202	4.4	HLA-DPA10103-DPB12301 HLA-DPA10103-DPB10201 HLA-DPA10103-DPB10401 HLA-DPA10103-DPB10402	0.49 1.27 0.49 0.69	HLA-DQA10505-DQB10301 HLA-DQA10401-DQB10301 HLA-DQA10501-DQB10301	0.49 0.83 0.49	Table 2-Peptide 2
			Theshold (%Rank) : Strong Binding <1 Weak Binding : 1-5 NA : >5

## Sheet: Table S2
DRB1					DQB1					DPB1
Line	HLA II	Allele Frequency	Carrier Frequency		Line	HLA II	Allele Frequency	Carrier Frequency		Line	HLA II	Allele Frequency	Carrier frequency
1	DRB1*04:05	0.185484	0.306452		1	DQB1*04:01	0.201923	0.307692		1	DPB1*05:01	0.441176	0.686275
2	DRB1*09:01	0.145161	0.241935		2	DQB1*06:01	0.192308	0.384615		2	DPB1*02:01	0.22549	0.392157
3	DRB1*08:03	0.0967742	0.193548		3	DQB1*03:03	0.125	0.192308		3	DPB1*09:01	0.0686275	0.137255
4	DRB1*15:01	0.0725806	0.145161		4	DQB1*03:01	0.0961538	0.192308		4	DPB1*04:01	0.0686275	0.137255
5	DRB1*01:01	0.0645161	0.129032		5	DQB1*03:02	0.0961538	0.192308		5	DPB1*04:02	0.0686275	0.117647
6	DRB1*15:02	0.0645161	0.129032		6	DQB1*06:04	0.0673077	0.134615		6	DPB1*14:01	0.0490196	0.0980392
7	DRB1*08:02	0.0564516	0.112903		7	DQB1*06:02	0.0673077	0.134615		7	DPB1*03:01	0.0294118	0.0392157
8	DRB1*13:02	0.0564516	0.112903		8	DQB1*05:01	0.0576923	0.115385		8	DPB1*02:02	0.0196078	0.0392157
9	DRB1*04:03	0.0483871	0.0967742		9	DQB1*04:02	0.0480769	0.0961538		9	DPB1*13:01	0.0196078	0.0392157
10	DRB1*04:10	0.0322581	0.0645161		10	DQB1*05:03	0.0192308	0.0384615		10	DPB1*19:01	0.00980392	0.0196078
11	DRB1*14:54	0.0322581	0.0645161		11	DQB1*05:02	0.0192308	0.0384615
12	DRB1*11:01	0.0322581	0.0645161
13	DRB1*12:01	0.0241935	0.0483871
14	DRB1*04:01	0.016129	0.0322581
15	DRB1*14:03	0.016129	0.0322581
16	DRB1*10:01	0.016129	0.0322581
17	DRB1*04:06	0.00806452	0.016129
18	DRB1*14:05	0.00806452	0.016129
19	DRB1*16:02	0.00806452	0.016129

## Sheet: Table S3
No	Strains	Countries	gB genotype	Accession Number			No	Strains	Country	gB genotype	Accession Number
1	3157	UK	gB1	GQ221974			1	HAN	China	gB1	KJ426589
2	2CEN15	Germany	gB1	KJ361948			2	JHC	Korea	gB3	HQ380895
3	2CEN2	Germany	gB1	KJ361946			3	1612	Japan	gB1	LC425070
4	2CEN5	Germany	gB1	KJ361947
5	3301	UK	gB1	GQ466044
6	AF1	UK	gB1	GU179291
7	BE/10/2011	Belgium	gB1	KP745639
8	BE/10/2012	Belgium	gB1	KP745649
9	BE/13/2011	Belgium	gB1	KP745657
10	BE/13/2012	Belgium	gB1	KP745707
11	BE/14/2011	Belgium	gB1	KP745671
12	BE/14/2012	Belgium	gB1	KP745658
13	BE/16/2010	Belgium	gB1	KP745716
14	BE/17/2010	Belgium	gB1	KP745727
15	BE/17/2011	Belgium	gB1	KP745689
16	BE/19/2011	Belgium	gB1	KP745654
17	BE/2/2011	Belgium	gB1	KP745652
18	BE/20/2010	Belgium	gB1	KP745662
19	BE/20/2011	Belgium	gB1	KP745698
20	BE/21/2010	Belgium	gB1	KC519322
21	BE/22/2010	Belgium	gB1	KP745640
22	BE/22/2011	Belgium	gB1	KP745653
23	BE/23/2010	Belgium	gB1	KP745697
24	BE/24/2010	Belgium	gB1	KP745679
25	BE/24/2011	Belgium	gB1	KP745711
26	BE/25/2010	Belgium	gB1	KP745678
27	BE/26/2011	Belgium	gB1	KP745703
28	BE/27/2010	Belgium	gB1	KC519323
29	BE/28/2011	Belgium	gB1	KP745669
30	BE/29/2011	Belgium	gB1	KP745672
31	BE/30/2010	Belgium	gB1	KP745726
32	BE/31/2010	Belgium	gB1	KP745644
33	BE/32/2011	Belgium	gB1	KP745704
34	BE/33/2011	Belgium	gB1	KP745674
35	BE/36/2011	Belgium	gB1	KP745687
36	BE/38/2011	Belgium	gB1	KP745705
37	BE/39/2011	Belgium	gB1	KP745686
38	BE/4/2012	Belgium	gB1	KP745724
39	BE/44/2011	Belgium	gB1	KP745715
40	BE/45/2011	Belgium	gB1	KP745633
41	BE/48/2011	Belgium	gB1	KP745709
42	BE/49/2011	Belgium	gB1	KP745725
43	BE/5/2010	Belgium	gB1	KP745663
44	BE/5/2011	Belgium	gB1	KP745667
45	BE/5/2012	Belgium	gB1	KP745635
46	BE/8/2012	Belgium	gB1	KP745646
47	BE/9/2010	Belgium	gB1	KC519319
48	CZ/1/2011	Czech	gB1	KP745725
49	CZ/2/2012	Czech	gB1	KP745643
50	HAN11	Germany	gB1	KJ361950
51	HAN12	Germany	gB1	JX512203
52	HAN2	Germany	gB1	JX512200
53	HAN27	Germany	gB1	KJ361952
54	HAN30	Germany	gB1	KJ361953
55	HAN31	Germany	gB1	JX512208
56	HAN36	Germany	gB1	KJ361956
57	HAN40	Germany	gB1	KJ361958
58	HANRTR10	Germany	gB1	KY490078
59	HANRTR1A	Germany	gB1	KY490073
60	HANRTR1B	Germany	gB1	KY490074
61	HANRTR2	Germany	gB1	KY123650
62	HANRTR4	Germany	gB1	KY123651
63	HANRTR5	Germany	gB1	KY123652
64	HANRTR6	Germany	gB1	KY490075
65	HANRTR9	Germany	gB1	KY490077
66	HANSCTR10	Germany	gB1	KY490084
67	HANSCTR12	Germany	gB1	KY490087
68	HANSCTR13	Germany	gB1	KY490088
69	HANSCTR1A	Germany	gB1	KY490079
70	HANSCTR2	Germany	gB1	KY490081
71	Isolate 12_blood_12-10-2008	USA	gB1	MK157454
72	Isolate 12_saliva_12-10-2008	USA	gB1	MK157453
73	Isolate 12_urine_4-9-2009	USA	gB1	MK157460
74	Isolate 12_vaginal_4-9-2009	USA	gB1	MK157461
75	Isolate 32_blood_11-4-2008	USA	gB1	MK157467
76	JER3230	Israel	gB1	KR534203
77	JER3855	Israel	gB1	KR534204
78	JER4041	Israel	gB1	KR534206
79	JER4559	Israel	gB1	KR534208
80	JER4755	Israel	gB1	KR534209
81	JER5268	Israel	gB1	KR534210
82	JER5550	Israel	gB1	KR534212
83	JER847	Israel	gB1	KR534196
84	JER851	Israel	gB1	KR534197
85	LON1	UK	gB1	MF084223
86	Merlin	UK	gB1	NC006273
87	NAN2LA	France	gB1	KU550088
88	NANU	France	gB1	KU550090
89	NL/Rot1/Urine/2012	Netherland	gB1	KT726940
90	NL/Rot2/Urine/2012	Netherland	gB1	KT726941
91	NL/Rot4/Nasal/2012	Netherland	gB1	KT726943
92	NL/Rot5/Urine/2012	Netherland	gB1	KT726944
93	NL/Rot7/Urine/2012	Netherland	gB1	KT726946
94	PAV11	Italy	gB1	KJ361965
95	PAV23	Italy	gB1	KJ361967
96	PAV31	Italy	gB1	KY490061
97	PAV32	Italy	gB1	KY490062
98	PAV5	Italy	gB1	KJ361961
99	PAV7	Italy	gB1	KJ361963
100	PRA1	Czech	gB1	KY490063
101	PRA3	Czech	gB1	KY490065
102	PRA5	Czech	gB1	KY490067
103	PRA6	Czech	gB1	KY490068
104	TB40/E	Germany	gB1	KF297339
105	TR	USA	gB1	KF021605
106	U8	Italy	gB1	GU179288
107	UK/Lon1/Blood/2013	UK	gB1	KT726947
108	UK/Lon2/Blood/2013	UK	gB1	KT726948
109	UK/Lon3/Plasma/2012	UK	gB1	KT726952
110	UK/Lon4/Bile/2011	UK	gB1	KT726954
111	UK/Lon5/Blood/2010	UK	gB1	KT726955
112	UK/Lon6/Urine/2011	UK	gB1	KT726949
113	UK/Lon7/Urine/2011	UK	gB1	KT726950
114	UK/Lon8/Urine/2012	UK	gB1	KT726951
115	UK/Lon9/Urine/2012	UK	gB1	KT726953
116	UKNEQAS2	Australia	gB1	KT634296
117	2CEN30	Germany	gB2	KJ361949
118	BE/1/2010	Belgium	gB2	KP745677
119	BE/1/2011	Belgium	gB2	KP745650
120	BE/1/2012	Belgium	gB2	KP745699
121	BE/11/2010	Belgium	gB2	KC519321
122	BE/11/2011	Belgium	gB2	KP745684
123	BE/11/2012	Belgium	gB2	KP745680
124	BE/12/2012	Belgium	gB2	KP745688
125	BE/14/2010	Belgium	gB2	KP745721
126	BE/15/2012	Belgium	gB2	KP745693
127	BE/16/2012	Belgium	gB2	KP745665
128	BE/26/2010	Belgium	gB2	KP745719
129	BE/3/2012	Belgium	gB2	KP745692
130	BE/30/2011	Belgium	gB2	KP745670
131	BE/31/2011	Belgium	gB2	KP745641
132	BE/32/2010	Belgium	gB2	KP745634
133	BE/33/2010	Belgium	gB2	KP745661
134	BE/4/2010	Belgium	gB2	KP745728
135	BE/46/2011	Belgium	gB2	KP745682
136	BE/6/2012	Belgium	gB2	KP745695
137	BE/7/2011	Belgium	gB2	KP745636
138	BE/7/2012	Belgium	gB2	KP745666
139	BE/8/2010	Belgium	gB2	KP745708
140	BE/9/2012	Belgium	gB2	KP745651
141	CZ/1/2012	Czech	gB2	KP745642
142	CZ/1/2013	Czech	gB2	KP745691
143	CZ/2/2013	Czech	gB2	KP745664
144	HAN16	Germany	gB2	JX512204
145	HAN19	Germany	gB2	JX512205
146	HAN28	Germany	gB2	JX512207
147	HANChild1	Germany	gB2	KY490071
148	HANChild4	Germany	gB2	KY123649
149	JER4035	Israel	gB2	KR534205
150	JER4053	Israel	gB2	KR534207
151	JER5695	Israel	gB2	KR534213
152	JP	UK	gB2	GQ221975
153	NAN1LA	France	gB2	KU550087
154	NAN4LA	France	gB2	KU550089
155	NL/Rot3/Nasal/2012	Netherland	gB2	KT726942
156	PAV1	Italy	gB2	KJ361959
157	PAV12	Italy	gB2	KJ361966
158	PAV16	Italy	gB2	KJ872539
159	PAV21	Italy	gB2	KJ872542
160	PAV24	Italy	gB2	KJ361968
161	PAV4	Italy	gB2	KJ361960
162	PRA2	Czech	gB2	KY490064
163	PRA4	Czech	gB2	KY490066
164	PRA7	Czech	gB2	KY490069
165	U11	UK	gB2	ACZ80142
166	BE/12/2010	Belgium	gB3	KP745694
167	BE/12/2011	Belgium	gB3	KP745683
168	BE/13/2010	Belgium	gB3	KP745645
169	BE/18/2011	Belgium	gB3	KP745668
170	BE/19/2010	Belgium	gB3	KP745712
171	BE/2/2012	Belgium	gB3	KP745710
172	BE/23/2011	Belgium	gB3	KP745675
173	BE/27/2011	Belgium	gB3	KP745696
174	BE/28/2010	Belgium	gB3	KP745676
175	BE/29/2010	Belgium	gB3	KP745714
176	BE/3/2010	Belgium	gB3	KP745655
177	BE/3/2011	Belgium	gB3	KP745659
178	BE/35/2011	Belgium	gB3	KP745713
179	BE/37/2011	Belgium	gB3	KP745723
180	BE/4/2011	Belgium	gB3	KP745700
181	BE/42/2011	Belgium	gB3	KP745673
182	BE/43/2011	Belgium	gB3	KP745681
183	BE/6/2010	Belgium	gB3	KP745701
184	BE/6/2011	Belgium	gB3	KP745660
185	CZ/3/2012	Czech	gB3	KP745685
186	DB	France	gB3	KT959235
187	HAN1	Germany	gB3	JX512199
188	HAN13	Germany	gB3	GQ221973
189	HAN20	Germany	gB3	GQ396663
190	HAN21	Germany	gB3	KJ361951
191	HAN3	Germany	gB3	JX512201
192	HAN32	Germany	gB3	KJ361954
193	HAN38	Germany	gB3	GQ396662
194	HAN39	Germany	gB3	KJ361957
195	HANRTR8	Germany	gB3	KY490076
196	HANSCTR1B	Germany	gB3	KY490080
197	HANSCTR4	Germany	gB3	KY123653
198	HANSCTR8	Germany	gB3	KY490082
199	HANSCTR9	Germany	gB3	KY490083
200	isolate 27_vaginal_2-11-2009	USA	gB3	MK157463
201	isolate 12_blood_2-11-2009	USA	gB5	MK157459
202	isolate 27_saliva_2-11-2009	USA	gB3	MK157462
203	isolate 32_urine_6-23-2008	USA	gB5	MK157465
204	isolate 32_vaginal_6-23-2008	USA	gB5	MK157464
205	isolate 32_vaginal_7-21-2008	USA	gB5	MK157466
206	JER1070	Israel	gB3	KR534199
207	JER2002	Israel	gB3	KR534201
208	JER2282	Israel	gB3	KR534202
209	JER5409	Israel	gB3	KR534211
210	JER893	Israel	gB3	KR534198
211	NL/Rot6/Nasal/2012	Netherland	gB3	KT726945
212	PAV18	Italy	gB3	KJ872540
213	PAV20	Italy	gB3	KJ872541
214	PAV26	Italy	gB3	KJ361970
215	PAV6	Italy	gB3	KJ361962
216	PAV8	Italy	gB3	KJ361964
217	PRA8	Czech	gB3	KY490070
218	S3	Nigeria	gB5	GU180092
219	UKNEQAS1	UK	gB3	KJ361971
220	VR1814	Italy	gB3	GU179289
